# Supplementary material for: High-Affinity Plasma Membrane Ca2+ Channel Cch1 Modulates Adaptation to Sodium Dodecyl Sulfate-Triggered Rise in Cytosolic Ca2+ Concentration in Ogataea parapolymorpha
Source: Int J Mol Sci. 2024 Oct 25;25(21):11450. doi: 10.3390/ijms252111450 (PMC11546840; doi:10.3390/ijms252111450)
Supplement: Supplementary file 1 [file ijms-25-11450-s001.zip]

Archive with 1 entries (1 files):
- ijms-3225564-supplementary.pdf
